# Supplementary material for: Potential Applications of PRP-Enhanced Polybutylene Succinate Graft as Vascular Access for Chemotherapy in Oncological Patients: A Systematic Review
Source: J Funct Biomater. 2025 Jun 19;16(6):228. doi: 10.3390/jfb16060228 (PMC12193876; doi:10.3390/jfb16060228)
Supplement: Supplementary file 1 [file jfb-16-00228-s001.zip]

Archive with 1 entries (1 files):
- jfb-3615150-supplementary.pdf
